# Supplementary material for: Obesity Has a Systemic Effect on Immune Cells in Naïve and Cancer-Bearing Mice
Source: Int J Mol Sci. 2021 Aug 16;22(16):8803. doi: 10.3390/ijms22168803 (PMC8395769; doi:10.3390/ijms22168803)
Supplement: Supplementary file 1 [file ijms-22-08803-s001.zip]

Archive with 5 entries (5 files):
- Fig S1 Gating strategy BM cells.jpg
- Fig S2 Gating strategy BMDCs.jpg
- Fig S3 TILs mBC.tif
- Fig S4 Gating strategy blood cells.jpg
- Table S1 Antibodies.pdf
